# Supplementary material for: Metasurface-Enhanced Infrared Photodetection Using Layered van der Waals MoSe2
Source: Nanomaterials (Basel). 2025 Jun 12;15(12):913. doi: 10.3390/nano15120913 (PMC12195908; doi:10.3390/nano15120913)
Supplement: Supplementary file 1 [file nanomaterials-15-00913-s001.zip]

Archive with 1 entries (1 files):
- nanomaterials-3680576-supplementary.pdf
